# Supplementary material for: Determinant Powers of Socioeconomic Factors and Their Interactive Impacts on Particulate Matter Pollution in North China
Source: Int J Environ Res Public Health. 2021 Jun 9;18(12):6261. doi: 10.3390/ijerph18126261 (PMC8296047; doi:10.3390/ijerph18126261)
Supplement: Supplementary file 1 [file ijerph-18-06261-s001.zip]

Archive with 1 entries (1 files):
- ijerph-1235875-Supplementary.pdf
